# Supplementary material for: Relationships Among Origin, Genotype, and Oenological Traits of Brettanomyces Yeasts
Source: Int J Mol Sci. 2024 Nov 2;25(21):11781. doi: 10.3390/ijms252111781 (PMC11547160; doi:10.3390/ijms252111781)
Supplement: Supplementary file 1 [file ijms-25-11781-s001.zip]

Archive with 1 entries (1 files):
- ijms-3282803-supplementary.pptx
